# Supplementary material for: Anomaloglossus meansi sp. n., a new Pantepui species of the Anomaloglossus beebei group (Anura, Aromobatidae)
Source: Zookeys. 2018 May 22;(759):99–116. doi: 10.3897/zookeys.759.24742 (PMC5974005; doi:10.3897/zookeys.759.24742)
Supplement: XML Treatment for Anomaloglossus meansi [file zookeys.759.24742-treatment1.xml]

<!DOCTYPE tp:taxon-treatment
  PUBLIC "-//TaxonX//DTD Taxonomic Treatment Publishing DTD v0 20100105//EN" "tax-treatment-NSO.dtd">
<tp:taxon-treatment xmlns:tp="http://www.plazi.org/taxpub"><tp:treatment-meta><kwd-group><label>Taxon classification</label><kwd><named-content xmlns:xlink="http://www.w3.org/1999/xlink" content-type="kingdom">Animalia</named-content></kwd><kwd><named-content xmlns:xlink="http://www.w3.org/1999/xlink" content-type="order">Anura</named-content></kwd><kwd><named-content xmlns:xlink="http://www.w3.org/1999/xlink" content-type="family">Aromobatidae</named-content></kwd></kwd-group><mixed-citation publication-type="journal"><person-group><name><surname>Kok</surname><given-names>Philippe J.R.</given-names></name><name><surname>Nicolaï</surname><given-names>Michaël P.J.</given-names></name><name><surname>Lathrop</surname><given-names>Amy</given-names></name><name><surname>MacCulloch</surname><given-names>Ross D.</given-names></name></person-group><article-title>
          <italic><tp:taxon-name><tp:taxon-name-part taxon-name-part-type="genus" reg="Anomaloglossus">Anomaloglossus</tp:taxon-name-part> <tp:taxon-name-part taxon-name-part-type="species" reg="meansi">meansi</tp:taxon-name-part></tp:taxon-name></italic> sp. n., a new Pantepui species of the <italic><tp:taxon-name><tp:taxon-name-part taxon-name-part-type="genus" reg="Anomaloglossus">Anomaloglossus</tp:taxon-name-part> <tp:taxon-name-part taxon-name-part-type="species" reg="beebei">beebei</tp:taxon-name-part></tp:taxon-name></italic> group (<tp:taxon-name><tp:taxon-name-part taxon-name-part-type="order">Anura</tp:taxon-name-part></tp:taxon-name>, <tp:taxon-name><tp:taxon-name-part taxon-name-part-type="family">Aromobatidae</tp:taxon-name-part></tp:taxon-name>)</article-title><source>Zookeys</source><day>22</day><month>5</month><year>2018</year><volume>2018</volume><issue>759</issue><fpage>99</fpage><lpage>116</lpage><pub-id pub-id-type="doi">10.3897/zookeys.759.24742</pub-id></mixed-citation></tp:treatment-meta><tp:nomenclature><tp:taxon-name>
            <tp:taxon-name-part taxon-name-part-type="genus" reg="Anomaloglossus">Anomaloglossus</tp:taxon-name-part>
            <tp:taxon-name-part taxon-name-part-type="species" reg="meansi">meansi</tp:taxon-name-part>
            <object-id xmlns:xlink="http://www.w3.org/1999/xlink" content-type="zoobank" xlink:type="simple">http://zoobank.org/84C73332-67F9-4412-8140-CF70F1FB419C</object-id>
          </tp:taxon-name><tp:taxon-status xmlns:xlink="http://www.w3.org/1999/xlink" xlink:type="simple">sp. n.</tp:taxon-status><xref ref-type="fig" rid="F3">Figures 3</xref><xref ref-type="fig" rid="F4">, 4</xref><xref ref-type="table" rid="T1">; Table 1</xref><tp:nomenclature-citation-list><tp:nomenclature-citation><tp:taxon-name>
                <tp:taxon-name-part taxon-name-part-type="genus" reg="Anomaloglossus">Anomaloglossus</tp:taxon-name-part>
              </tp:taxon-name><comment>sp. Ayanganna <xref ref-type="bibr" rid="B9">Grant et al. 2006</xref>: 120–121, <xref ref-type="bibr" rid="B10">2017</xref>: S66.</comment></tp:nomenclature-citation><tp:nomenclature-citation><tp:taxon-name>
                <tp:taxon-name-part taxon-name-part-type="genus" reg="Anomaloglossus">Anomaloglossus</tp:taxon-name-part> <tp:taxon-name-part taxon-name-part-type="uncertainty-rank">cf.</tp:taxon-name-part> <tp:taxon-name-part taxon-name-part-type="species" reg="praderioi">praderioi</tp:taxon-name-part></tp:taxon-name><comment><xref ref-type="bibr" rid="B12">Kok 2010</xref>: 66.</comment></tp:nomenclature-citation><tp:nomenclature-citation><tp:taxon-name>
                <tp:taxon-name-part taxon-name-part-type="genus" reg="Anomaloglossus">Anomaloglossus</tp:taxon-name-part>
              </tp:taxon-name><comment>sp. B <xref ref-type="bibr" rid="B16">Kok et al. 2012</xref>: supplementary information.</comment></tp:nomenclature-citation></tp:nomenclature-citation-list></tp:nomenclature><tp:treatment-sec sec-type="Holotype" id="SECID0EVDAE"><title>Holotype.</title><p>
            <named-content xmlns:xlink="http://www.w3.org/1999/xlink" content-type="dwc:institutional_code" xlink:type="simple">ROM</named-content> 43896, adult male from the vicinity of Camp 2 on the Wokomung Massif, Potaro-Siparuni District, Guyana (<named-content xmlns:xlink="http://www.w3.org/1999/xlink" content-type="dwc:verbatimCoordinates" xlink:type="simple"><named-content content-type="geo-json" specific-use="{&#34;type&#34;:&#34;Point&#34;,&#34;coordinates&#34;:[-59.821112,5.109722]}" id="NCID0EDEAE" xlink:type="simple">05°06.5833'N; 059°49.2667'W</named-content></named-content>), 1234 m elevation, collected by A. Lathrop and R. James on 30 October 2004.</p></tp:treatment-sec><tp:treatment-sec sec-type="Paratypes" id="SECID0EIEAE"><title>Paratypes</title><p>(n = 10). An adult male (<named-content xmlns:xlink="http://www.w3.org/1999/xlink" content-type="dwc:institutional_code" xlink:type="simple">ROM</named-content> 39639) from the northeast plateau of Mount Ayanganna, Cuyuni-Mazaruni District, Guyana (<named-content xmlns:xlink="http://www.w3.org/1999/xlink" content-type="dwc:verbatimCoordinates" xlink:type="simple"><named-content content-type="geo-json" specific-use="{&#34;type&#34;:&#34;Point&#34;,&#34;coordinates&#34;:[-59.956667,5.401667]}" id="NCID0EWEAE" xlink:type="simple">05°24.1'N; 059°57.4'W</named-content></named-content>), 1490 m elevation, collected by R. D. MacCulloch, A. Lathrop and C. Cox on 26 October 2000; four adult females (<named-content xmlns:xlink="http://www.w3.org/1999/xlink" content-type="dwc:institutional_code" xlink:type="simple">ROM</named-content> 43320, <named-content xmlns:xlink="http://www.w3.org/1999/xlink" content-type="dwc:institutional_code" xlink:type="simple">ROM</named-content> 43329, <named-content xmlns:xlink="http://www.w3.org/1999/xlink" content-type="dwc:institutional_code" xlink:type="simple">ROM</named-content> 43331, <named-content xmlns:xlink="http://www.w3.org/1999/xlink" content-type="dwc:institutional_code" xlink:type="simple">ROM</named-content> 43332) from the vicinity of Camp 2 on the Wokomung Massif, Potaro-Siparuni District, Guyana (<named-content xmlns:xlink="http://www.w3.org/1999/xlink" content-type="dwc:verbatimCoordinates" xlink:type="simple"><named-content content-type="geo-json" specific-use="{&#34;type&#34;:&#34;Point&#34;,&#34;coordinates&#34;:[-59.821112,5.109722]}" id="NCID0ESFAE" xlink:type="simple">05°06.5833'N; 059°49.2667'W</named-content></named-content>), 1234 m elevation, collected by A. Lathrop, R. D. MacCulloch and S. Khan between 26–31 October 2004; one adult female (<named-content xmlns:xlink="http://www.w3.org/1999/xlink" content-type="dwc:institutional_code" xlink:type="simple">ROM</named-content> 43323) from the vicinity of Camp 3 on the Wokomung Massif, Potaro-Siparuni District, Guyana (<named-content xmlns:xlink="http://www.w3.org/1999/xlink" content-type="dwc:verbatimCoordinates" xlink:type="simple"><named-content content-type="geo-json" specific-use="{&#34;type&#34;:&#34;Point&#34;,&#34;coordinates&#34;:[-59.843055,5.094167]}" id="NCID0E6FAE" xlink:type="simple">05°05.65'N; 059°50.5833'W</named-content></named-content>), 1411 m elevation, collected by A. Lathrop, R. D. MacCulloch and S. Khan on 3 November 2004; one juvenile (<named-content xmlns:xlink="http://www.w3.org/1999/xlink" content-type="dwc:institutional_code" xlink:type="simple">ROM</named-content> 43322) from the vicinity of Camp 2 on the Wokomung Massif, Potaro-Siparuni District, Guyana (<named-content xmlns:xlink="http://www.w3.org/1999/xlink" content-type="dwc:verbatimCoordinates" xlink:type="simple"><named-content content-type="geo-json" specific-use="{&#34;type&#34;:&#34;Point&#34;,&#34;coordinates&#34;:[-59.821112,5.109722]}" id="NCID0EMGAE" xlink:type="simple">05°06.5833'N; 059°49.2667'W</named-content></named-content>), 1234 m elevation, collected by C. Alban on 26 October 2004; two juveniles (<named-content xmlns:xlink="http://www.w3.org/1999/xlink" content-type="dwc:institutional_code" xlink:type="simple">ROM</named-content> 43324, <named-content xmlns:xlink="http://www.w3.org/1999/xlink" content-type="dwc:institutional_code" xlink:type="simple">ROM</named-content> 43325) from the vicinity of Camp 2 on the Wokomung Massif, Potaro-Siparuni District, Guyana (<named-content xmlns:xlink="http://www.w3.org/1999/xlink" content-type="dwc:verbatimCoordinates" xlink:type="simple"><named-content content-type="geo-json" specific-use="{&#34;type&#34;:&#34;Point&#34;,&#34;coordinates&#34;:[-59.821112,5.109722]}" id="NCID0E5GAE" xlink:type="simple">05°06.5833'N; 059°49.2667'W</named-content></named-content>), 1234 m elevation, collected by A. Lathrop, R. D. MacCulloch and S. Khan between 28–31 October 2004; and one adult male (CPI11000) from Falls Camp on the Wokomung Massif, Potaro-Siparuni District, Guyana (<named-content xmlns:xlink="http://www.w3.org/1999/xlink" content-type="dwc:verbatimCoordinates" xlink:type="simple"><named-content content-type="geo-json" specific-use="{&#34;type&#34;:&#34;Point&#34;,&#34;coordinates&#34;:[-59.838055,5.090555]}" id="NCID0EGHAE" xlink:type="simple">05°05.4333'N; 059°50.2833'W</named-content></named-content>), ca. 1371 m elevation, collected by D. Bruce Means on 24 July 2003.</p></tp:treatment-sec><tp:treatment-sec sec-type="diagnosis" id="SECID0ELHAE"><title>Diagnosis.</title><p>The following characteristics pertain to preserved specimens unless otherwise noted. A medium-sized <italic><tp:taxon-name><tp:taxon-name-part taxon-name-part-type="genus" reg="Anomaloglossus">Anomaloglossus</tp:taxon-name-part></tp:taxon-name></italic> differing from other species in the genus by the following combination of characters: (1) mean <abbrev xmlns:xlink="http://www.w3.org/1999/xlink" xlink:title="snout-vent length" id="ABBRID0EYHAE" xlink:type="simple">SVL</abbrev> in males 18.53 mm (18.15–18.86 mm, n = 3), mean <abbrev xmlns:xlink="http://www.w3.org/1999/xlink" xlink:title="snout-vent length" id="ABBRID0E3HAE" xlink:type="simple">SVL</abbrev> in females 19.15 mm (17.66–21.26, n = 5); (2) skin on dorsum shagreened, venter smooth; (3) tympanic annulus visible anteroventrally; (4) Fingers I and II subequal in length, FI = FII when fingers adpressed; (5) tip of Finger IV not surpassing the base of the distal subarticular tubercle on Finger III when fingers adpressed; (6) distal subarticular tubercle on Finger III and IV present; (7) Finger III swollen in males (conspicuous pre- and postaxial swelling in breeding males); (8) fringes on fingers absent; (9) toes basally webbed, fringes on toes absent; (10) tarsal keel well defined, slightly tubercle-like and weakly curved at proximal end; (11) black arm gland absent, glandular supracarpal pad present in both sexes (larger and more glandular in males); (12) cloacal tubercles absent; (13) pale paracloacal mark present; (14) in life, thin dorsolateral stripe present, from tip of snout to tip of urostyle (not visible, or only barely distinguishable in preservative); (15) ventrolateral stripe absent, but presence of irregular white blotches on the lower flank; (16) oblique lateral stripe absent; (17) sexual dichromatism in throat colour pattern: throat heavily pigmented with melanophores in males (dark brown to black in life), immaculate cream in females (yellowish-orange in life); (18) sexual dichromatism in ventral colour pattern: belly pigmented with melanophores in males, immaculate cream in females; (19) in life, iris metallic reddish bronze with fine dark brown reticulation; (20) large intestine extensively pigmented; (21) testes cream, unpigmented; (22) mature oocytes partly pigmented; (23) median lingual process small, longer than wide, tapered; (24) maxillary teeth present, small.</p></tp:treatment-sec><tp:treatment-sec sec-type="comparisons" id="SECID0EAIAE"><title>Comparisons.</title><p>
            <italic><tp:taxon-name><tp:taxon-name-part taxon-name-part-type="genus" reg="Anomaloglossus">Anomaloglossus</tp:taxon-name-part> <tp:taxon-name-part taxon-name-part-type="species" reg="meansi">meansi</tp:taxon-name-part></tp:taxon-name></italic> sp. n. can mainly be distinguished from the four described species belonging to the <italic>degranvillei</italic> group [sensu <xref ref-type="bibr" rid="B37">Vacher et al. 2017</xref> and <xref ref-type="bibr" rid="B7">Fouquet et al. 2018</xref>, i.e. <italic><tp:taxon-name><tp:taxon-name-part taxon-name-part-type="genus" reg="Anomaloglossus">A.</tp:taxon-name-part> <tp:taxon-name-part taxon-name-part-type="species" reg="blanci">blanci</tp:taxon-name-part></tp:taxon-name></italic> Fouquet, Vacher, Courtois, Villette, Reizine, Gaucher, Jairam, Ouboter &amp; Kok, 2018, <italic><tp:taxon-name><tp:taxon-name-part taxon-name-part-type="genus" reg="Anomaloglossus">A.</tp:taxon-name-part> <tp:taxon-name-part taxon-name-part-type="species" reg="degranvillei">degranvillei</tp:taxon-name-part></tp:taxon-name></italic> (Lescure, 1975), <italic><tp:taxon-name><tp:taxon-name-part taxon-name-part-type="genus" reg="Anomaloglossus">A.</tp:taxon-name-part> <tp:taxon-name-part taxon-name-part-type="species" reg="dewynteri">dewynteri</tp:taxon-name-part></tp:taxon-name></italic> Fouquet, Vacher, Courtois, Villette, Reizine, Gaucher, Jairam, Ouboter &amp; Kok, 2018 and <italic><tp:taxon-name><tp:taxon-name-part taxon-name-part-type="genus" reg="Anomaloglossus">A.</tp:taxon-name-part> <tp:taxon-name-part taxon-name-part-type="species" reg="surinamensis">surinamensis</tp:taxon-name-part></tp:taxon-name></italic> Ouboter &amp; Jairam, 2012; characters in parentheses] by having FI = FII when fingers adpressed (FI &gt; FII), the tympanic annulus anteroventrally conspicuous (inconspicuous), and a conspicuous thin dorsolateral stripe from tip of snout to tip of urostyle (absent or inconspicuous).</p><p>
            <italic><tp:taxon-name><tp:taxon-name-part taxon-name-part-type="genus" reg="Anomaloglossus">Anomaloglossus</tp:taxon-name-part> <tp:taxon-name-part taxon-name-part-type="species" reg="meansi">meansi</tp:taxon-name-part></tp:taxon-name></italic> sp. n. can mainly be distinguished from the four described species belonging to the <italic><tp:taxon-name><tp:taxon-name-part taxon-name-part-type="genus" reg="Anomaloglossus"/><tp:taxon-name-part taxon-name-part-type="species" reg="stepheni">stepheni</tp:taxon-name-part></tp:taxon-name></italic> group [sensu <xref ref-type="bibr" rid="B37">Vacher et al. 2017</xref>, i.e. <italic><tp:taxon-name><tp:taxon-name-part taxon-name-part-type="genus" reg="Anomaloglossus">A.</tp:taxon-name-part> <tp:taxon-name-part taxon-name-part-type="species" reg="apiau">apiau</tp:taxon-name-part></tp:taxon-name></italic> Fouquet, Souza, Nunes, Kok, Curcio, Carvalho, Grant &amp; Rodrigues, 2015, <italic><tp:taxon-name><tp:taxon-name-part taxon-name-part-type="genus" reg="Anomaloglossus">A.</tp:taxon-name-part> <tp:taxon-name-part taxon-name-part-type="species" reg="baeobatrachus">baeobatrachus</tp:taxon-name-part></tp:taxon-name></italic> (Boistel &amp; de Massary, 1999), <italic><tp:taxon-name><tp:taxon-name-part taxon-name-part-type="genus" reg="Anomaloglossus">A.</tp:taxon-name-part> <tp:taxon-name-part taxon-name-part-type="species" reg="leopardus">leopardus</tp:taxon-name-part></tp:taxon-name></italic> Ouboter &amp; Jairam, 2012 and <italic><tp:taxon-name><tp:taxon-name-part taxon-name-part-type="genus" reg="Anomaloglossus">A.</tp:taxon-name-part> <tp:taxon-name-part taxon-name-part-type="species" reg="stepheni">stepheni</tp:taxon-name-part></tp:taxon-name></italic> (Martins, 1989); characters in parentheses] in lacking an oblique lateral stripe (present, even if short and discontinuous in <italic><tp:taxon-name><tp:taxon-name-part taxon-name-part-type="genus" reg="Anomaloglossus">A.</tp:taxon-name-part> <tp:taxon-name-part taxon-name-part-type="species" reg="apiau">apiau</tp:taxon-name-part></tp:taxon-name></italic>), and in having a conspicuous thin dorsolateral stripe from tip of snout to tip of urostyle (absent).</p><p>
            <italic><tp:taxon-name><tp:taxon-name-part taxon-name-part-type="genus" reg="Anomaloglossus">Anomaloglossus</tp:taxon-name-part> <tp:taxon-name-part taxon-name-part-type="species" reg="meansi">meansi</tp:taxon-name-part></tp:taxon-name></italic> sp. n. can mainly be distinguished from the three described species belonging to the <italic><tp:taxon-name><tp:taxon-name-part taxon-name-part-type="genus" reg="Anomaloglossus"/><tp:taxon-name-part taxon-name-part-type="species" reg="megacephalus">megacephalus</tp:taxon-name-part></tp:taxon-name></italic> group [sensu <xref ref-type="bibr" rid="B10">Grant et al. 2017</xref>, i.e. <italic><tp:taxon-name><tp:taxon-name-part taxon-name-part-type="genus" reg="Anomaloglossus">A.</tp:taxon-name-part> <tp:taxon-name-part taxon-name-part-type="species" reg="megacephalus">megacephalus</tp:taxon-name-part></tp:taxon-name></italic> Kok, MacCulloch, Lathrop, Willaert &amp; Bossuyt, 2010, <italic><tp:taxon-name><tp:taxon-name-part taxon-name-part-type="genus" reg="Anomaloglossus">A.</tp:taxon-name-part> <tp:taxon-name-part taxon-name-part-type="species" reg="verbeeksnyderorum">verbeeksnyderorum</tp:taxon-name-part></tp:taxon-name></italic> Barrio-Amorós, Santos &amp; Jovanovic, 2010, <italic><tp:taxon-name><tp:taxon-name-part taxon-name-part-type="genus" reg="Anomaloglossus">A.</tp:taxon-name-part> <tp:taxon-name-part taxon-name-part-type="species" reg="wothuja">wothuja</tp:taxon-name-part></tp:taxon-name></italic> (Barrio-Amorós, Fuentes-Ramos &amp; Rivas-Fuenmayor, 2004); characters in parentheses] in having only basal toe webbing (moderate to extensive), in lacking an oblique lateral stripe (present, even if short and/or discontinuous), and in having a conspicuous thin dorsolateral stripe from tip of snout to tip of urostyle (absent).</p><p>Compared to the other five species belonging to the <italic><tp:taxon-name><tp:taxon-name-part taxon-name-part-type="genus" reg="Anomaloglossus"/><tp:taxon-name-part taxon-name-part-type="species" reg="beebei">beebei</tp:taxon-name-part></tp:taxon-name></italic> group [sensu <xref ref-type="bibr" rid="B10">Grant et al. 2017</xref>, i.e. <italic><tp:taxon-name><tp:taxon-name-part taxon-name-part-type="genus" reg="Anomaloglossus">A.</tp:taxon-name-part> <tp:taxon-name-part taxon-name-part-type="species" reg="beebei">beebei</tp:taxon-name-part></tp:taxon-name></italic> (Noble, 1923), <italic><tp:taxon-name><tp:taxon-name-part taxon-name-part-type="genus" reg="Anomaloglossus">A.</tp:taxon-name-part> <tp:taxon-name-part taxon-name-part-type="species" reg="kaiei">kaiei</tp:taxon-name-part></tp:taxon-name></italic> (Kok, Sambhu, Roopsind, Lenglet &amp; Bourne, 2006), <italic><tp:taxon-name><tp:taxon-name-part taxon-name-part-type="genus" reg="Anomaloglossus">A.</tp:taxon-name-part> <tp:taxon-name-part taxon-name-part-type="species" reg="praderioi">praderioi</tp:taxon-name-part></tp:taxon-name></italic>, <italic><tp:taxon-name><tp:taxon-name-part taxon-name-part-type="genus" reg="Anomaloglossus">A.</tp:taxon-name-part> <tp:taxon-name-part taxon-name-part-type="species" reg="roraima">roraima</tp:taxon-name-part></tp:taxon-name></italic> (La Marca, 1997) and <italic><tp:taxon-name><tp:taxon-name-part taxon-name-part-type="genus" reg="Anomaloglossus">A.</tp:taxon-name-part> <tp:taxon-name-part taxon-name-part-type="species" reg="rufulus">rufulus</tp:taxon-name-part></tp:taxon-name></italic> (Gorzula, 1990)], <italic><tp:taxon-name><tp:taxon-name-part taxon-name-part-type="genus" reg="Anomaloglossus">A.</tp:taxon-name-part> <tp:taxon-name-part taxon-name-part-type="species" reg="meansi">meansi</tp:taxon-name-part></tp:taxon-name></italic> sp. n. can easily be distinguished from <italic><tp:taxon-name><tp:taxon-name-part taxon-name-part-type="genus" reg="Anomaloglossus">A.</tp:taxon-name-part> <tp:taxon-name-part taxon-name-part-type="species" reg="beebei">beebei</tp:taxon-name-part></tp:taxon-name></italic> by its larger size in males (maximum <abbrev xmlns:xlink="http://www.w3.org/1999/xlink" xlink:title="snout-vent length" id="ABBRID0E1RAE" xlink:type="simple">SVL</abbrev> 18.86 mm in <italic><tp:taxon-name><tp:taxon-name-part taxon-name-part-type="genus" reg="Anomaloglossus">A.</tp:taxon-name-part> <tp:taxon-name-part taxon-name-part-type="species" reg="meansi">meansi</tp:taxon-name-part></tp:taxon-name></italic> [n = 3,] versus maximum <abbrev xmlns:xlink="http://www.w3.org/1999/xlink" xlink:title="snout-vent length" id="ABBRID0EJSAE" xlink:type="simple">SVL</abbrev> 16.80 mm [n=18] in <italic><tp:taxon-name><tp:taxon-name-part taxon-name-part-type="genus" reg="Anomaloglossus">A.</tp:taxon-name-part> <tp:taxon-name-part taxon-name-part-type="species" reg="beebei">beebei</tp:taxon-name-part></tp:taxon-name></italic>), smooth ventral skin (granular in <italic><tp:taxon-name><tp:taxon-name-part taxon-name-part-type="genus" reg="Anomaloglossus">A.</tp:taxon-name-part> <tp:taxon-name-part taxon-name-part-type="species" reg="beebei">beebei</tp:taxon-name-part></tp:taxon-name></italic>), basal toe webbing (moderate in <italic><tp:taxon-name><tp:taxon-name-part taxon-name-part-type="genus" reg="Anomaloglossus">A.</tp:taxon-name-part> <tp:taxon-name-part taxon-name-part-type="species" reg="beebei">beebei</tp:taxon-name-part></tp:taxon-name></italic>), and in having a conspicuous thin dorsolateral stripe from tip of snout to tip of urostyle (absent or originating from the posterior corner of eye); from <italic><tp:taxon-name><tp:taxon-name-part taxon-name-part-type="genus" reg="Anomaloglossus">A.</tp:taxon-name-part> <tp:taxon-name-part taxon-name-part-type="species" reg="kaiei">kaiei</tp:taxon-name-part></tp:taxon-name></italic> in having a conspicuous thin dorsolateral stripe from tip of snout to tip of urostyle (originating from the posterior corner of eye in <italic><tp:taxon-name><tp:taxon-name-part taxon-name-part-type="genus" reg="Anomaloglossus">A.</tp:taxon-name-part> <tp:taxon-name-part taxon-name-part-type="species" reg="kaiei">kaiei</tp:taxon-name-part></tp:taxon-name></italic>) and a black throat in preserved males (greyish, never black in <italic><tp:taxon-name><tp:taxon-name-part taxon-name-part-type="genus" reg="Anomaloglossus">A.</tp:taxon-name-part> <tp:taxon-name-part taxon-name-part-type="species" reg="kaiei">kaiei</tp:taxon-name-part></tp:taxon-name></italic>); from <italic><tp:taxon-name><tp:taxon-name-part taxon-name-part-type="genus" reg="Anomaloglossus">A.</tp:taxon-name-part> <tp:taxon-name-part taxon-name-part-type="species" reg="roraima">roraima</tp:taxon-name-part></tp:taxon-name></italic> by its larger size in females (maximum <abbrev xmlns:xlink="http://www.w3.org/1999/xlink" xlink:title="snout-vent length" id="ABBRID0E1UAE" xlink:type="simple">SVL</abbrev> 21.26 mm in <italic><tp:taxon-name><tp:taxon-name-part taxon-name-part-type="genus" reg="Anomaloglossus">A.</tp:taxon-name-part> <tp:taxon-name-part taxon-name-part-type="species" reg="meansi">meansi</tp:taxon-name-part></tp:taxon-name></italic> [n = 3,] versus maximum <abbrev xmlns:xlink="http://www.w3.org/1999/xlink" xlink:title="snout-vent length" id="ABBRID0EJVAE" xlink:type="simple">SVL</abbrev> 19.30 mm [n = 18] in <italic><tp:taxon-name><tp:taxon-name-part taxon-name-part-type="genus" reg="Anomaloglossus">A.</tp:taxon-name-part> <tp:taxon-name-part taxon-name-part-type="species" reg="roraima">roraima</tp:taxon-name-part></tp:taxon-name></italic>), smooth ventral skin (granular in <italic><tp:taxon-name><tp:taxon-name-part taxon-name-part-type="genus" reg="Anomaloglossus">A.</tp:taxon-name-part> <tp:taxon-name-part taxon-name-part-type="species" reg="roraima">roraima</tp:taxon-name-part></tp:taxon-name></italic>), and in having a conspicuous thin dorsolateral stripe from tip of snout to tip of urostyle (when present originating from the anterior or posterior corner of eye in <italic><tp:taxon-name><tp:taxon-name-part taxon-name-part-type="genus" reg="Anomaloglossus">A.</tp:taxon-name-part> <tp:taxon-name-part taxon-name-part-type="species" reg="roraima">roraima</tp:taxon-name-part></tp:taxon-name></italic>); from <italic><tp:taxon-name><tp:taxon-name-part taxon-name-part-type="genus" reg="Anomaloglossus">A.</tp:taxon-name-part> <tp:taxon-name-part taxon-name-part-type="species" reg="rufulus">rufulus</tp:taxon-name-part></tp:taxon-name></italic> in having a conspicuous thin dorsolateral stripe from tip of snout to tip of urostyle (absent in <italic><tp:taxon-name><tp:taxon-name-part taxon-name-part-type="genus" reg="Anomaloglossus">A.</tp:taxon-name-part> <tp:taxon-name-part taxon-name-part-type="species" reg="rufulus">rufulus</tp:taxon-name-part></tp:taxon-name></italic>) and the posterior part of belly unmarked (heavily marbled in <italic><tp:taxon-name><tp:taxon-name-part taxon-name-part-type="genus" reg="Anomaloglossus">A.</tp:taxon-name-part> <tp:taxon-name-part taxon-name-part-type="species" reg="rufulus">rufulus</tp:taxon-name-part></tp:taxon-name></italic>). <italic><tp:taxon-name><tp:taxon-name-part taxon-name-part-type="genus" reg="Anomaloglossus">Anomaloglossus</tp:taxon-name-part> <tp:taxon-name-part taxon-name-part-type="species" reg="meansi">meansi</tp:taxon-name-part></tp:taxon-name></italic> sp. n. is most similar to <italic><tp:taxon-name><tp:taxon-name-part taxon-name-part-type="genus" reg="Anomaloglossus">A.</tp:taxon-name-part> <tp:taxon-name-part taxon-name-part-type="species" reg="praderioi">praderioi</tp:taxon-name-part></tp:taxon-name></italic> with which it shares a conspicuous thin dorsolateral stripe from tip of snout to tip of urostyle but is immediately distinguished by its smaller size in males (maximum <abbrev xmlns:xlink="http://www.w3.org/1999/xlink" xlink:title="snout-vent length" id="ABBRID0EFYAE" xlink:type="simple">SVL</abbrev> 18.86 mm in <italic><tp:taxon-name><tp:taxon-name-part taxon-name-part-type="genus" reg="Anomaloglossus">A.</tp:taxon-name-part> <tp:taxon-name-part taxon-name-part-type="species" reg="meansi">meansi</tp:taxon-name-part></tp:taxon-name></italic> [n = 3,] versus maximum <abbrev xmlns:xlink="http://www.w3.org/1999/xlink" xlink:title="snout-vent length" id="ABBRID0EUYAE" xlink:type="simple">SVL</abbrev> 22.40 mm [n = 11] in <italic><tp:taxon-name><tp:taxon-name-part taxon-name-part-type="genus" reg="Anomaloglossus">A.</tp:taxon-name-part> <tp:taxon-name-part taxon-name-part-type="species" reg="praderioi">praderioi</tp:taxon-name-part></tp:taxon-name></italic>), the absence of fringes on toes (extensive in <italic><tp:taxon-name><tp:taxon-name-part taxon-name-part-type="genus" reg="Anomaloglossus">A.</tp:taxon-name-part> <tp:taxon-name-part taxon-name-part-type="species" reg="praderioi">praderioi</tp:taxon-name-part></tp:taxon-name></italic>), Finger III with pre- and postaxial swelling in breeding males (preaxial swelling only in <italic><tp:taxon-name><tp:taxon-name-part taxon-name-part-type="genus" reg="Anomaloglossus">A.</tp:taxon-name-part> <tp:taxon-name-part taxon-name-part-type="species" reg="praderioi">praderioi</tp:taxon-name-part></tp:taxon-name></italic>), less toe webbing (compare Figure <xref ref-type="fig" rid="F3">3</xref> with figure 2 in <xref ref-type="bibr" rid="B12">Kok 2010</xref>), and the lack of black spots on chest and lower flanks in males (present in <italic><tp:taxon-name><tp:taxon-name-part taxon-name-part-type="genus" reg="Anomaloglossus">A.</tp:taxon-name-part> <tp:taxon-name-part taxon-name-part-type="species" reg="praderioi">praderioi</tp:taxon-name-part></tp:taxon-name></italic>).</p><fig id="F3" position="float" orientation="portrait"><label>Figure 3.</label><caption><p>
                <italic><tp:taxon-name><tp:taxon-name-part taxon-name-part-type="genus" reg="Anomaloglossus">Anomaloglossus</tp:taxon-name-part> <tp:taxon-name-part taxon-name-part-type="species" reg="meansi">meansi</tp:taxon-name-part></tp:taxon-name></italic> sp. n. in preservative. <bold>A</bold> male holotype <named-content xmlns:xlink="http://www.w3.org/1999/xlink" content-type="dwc:institutional_code" xlink:type="simple">ROM</named-content> 43896, dorsal view <bold>B</bold> male holotype <named-content xmlns:xlink="http://www.w3.org/1999/xlink" content-type="dwc:institutional_code" xlink:type="simple">ROM</named-content> 43896, ventral view <bold>C</bold> female paratype <named-content xmlns:xlink="http://www.w3.org/1999/xlink" content-type="dwc:institutional_code" xlink:type="simple">ROM</named-content> 43323, dorsal view <bold>D</bold> female paratype <named-content xmlns:xlink="http://www.w3.org/1999/xlink" content-type="dwc:institutional_code" xlink:type="simple">ROM</named-content> 43323, ventral view <bold>E</bold> male holotype <named-content xmlns:xlink="http://www.w3.org/1999/xlink" content-type="dwc:institutional_code" xlink:type="simple">ROM</named-content> 43896, ventral view of right hand <bold>F</bold> male holotype <named-content xmlns:xlink="http://www.w3.org/1999/xlink" content-type="dwc:institutional_code" xlink:type="simple">ROM</named-content> 43896, ventral view of right foot <bold>G</bold> female paratype <named-content xmlns:xlink="http://www.w3.org/1999/xlink" content-type="dwc:institutional_code" xlink:type="simple">ROM</named-content> 43323, ventral view of left hand <bold>H</bold> female paratype <named-content xmlns:xlink="http://www.w3.org/1999/xlink" content-type="dwc:institutional_code" xlink:type="simple">ROM</named-content> 43323, ventral view of left foot.</p></caption><graphic xmlns:xlink="http://www.w3.org/1999/xlink" xlink:href="zookeys-759-099-g003.jpg" position="float" orientation="portrait" xlink:type="simple" id="oo_203951.jpg"/></fig><p>Compared to the remainder 12 <italic><tp:taxon-name><tp:taxon-name-part taxon-name-part-type="genus" reg="Anomaloglossus">Anomaloglossus</tp:taxon-name-part></tp:taxon-name></italic> species not yet assigned to any group [<italic><tp:taxon-name><tp:taxon-name-part taxon-name-part-type="genus" reg="Anomaloglossus">A.</tp:taxon-name-part> <tp:taxon-name-part taxon-name-part-type="species" reg="ayarzaguenai">ayarzaguenai</tp:taxon-name-part></tp:taxon-name></italic> (La Marca, 1997), <italic><tp:taxon-name><tp:taxon-name-part taxon-name-part-type="genus" reg="Anomaloglossus">A.</tp:taxon-name-part> <tp:taxon-name-part taxon-name-part-type="species" reg="breweri">breweri</tp:taxon-name-part></tp:taxon-name></italic> (Barrio-Amorós, 2006), <italic><tp:taxon-name><tp:taxon-name-part taxon-name-part-type="genus" reg="Anomaloglossus">A.</tp:taxon-name-part> <tp:taxon-name-part taxon-name-part-type="species" reg="guanayensis">guanayensis</tp:taxon-name-part></tp:taxon-name></italic> (La Marca, 1997), <italic><tp:taxon-name><tp:taxon-name-part taxon-name-part-type="genus" reg="Anomaloglossus">A.</tp:taxon-name-part> <tp:taxon-name-part taxon-name-part-type="species" reg="moffetti">moffetti</tp:taxon-name-part></tp:taxon-name></italic> Barrio-Amorós &amp; Brewer-Carías, 2008, <italic><tp:taxon-name><tp:taxon-name-part taxon-name-part-type="genus" reg="Anomaloglossus">A.</tp:taxon-name-part> <tp:taxon-name-part taxon-name-part-type="species" reg="murisipanensis">murisipanensis</tp:taxon-name-part></tp:taxon-name></italic> (La Marca, 1997), <italic><tp:taxon-name><tp:taxon-name-part taxon-name-part-type="genus" reg="Anomaloglossus">A.</tp:taxon-name-part> <tp:taxon-name-part taxon-name-part-type="species" reg="parimae">parimae</tp:taxon-name-part></tp:taxon-name></italic> (La Marca, 1997), <italic><tp:taxon-name><tp:taxon-name-part taxon-name-part-type="genus" reg="Anomaloglossus">A.</tp:taxon-name-part> <tp:taxon-name-part taxon-name-part-type="species" reg="parkerae">parkerae</tp:taxon-name-part></tp:taxon-name></italic> (Meinhardt &amp; Parmelee, 1996), <italic><tp:taxon-name><tp:taxon-name-part taxon-name-part-type="genus" reg="Anomaloglossus">A.</tp:taxon-name-part> <tp:taxon-name-part taxon-name-part-type="species" reg="shrevei">shrevei</tp:taxon-name-part></tp:taxon-name></italic> (Rivero, 1961), <italic><tp:taxon-name><tp:taxon-name-part taxon-name-part-type="genus" reg="Anomaloglossus">A.</tp:taxon-name-part> <tp:taxon-name-part taxon-name-part-type="species" reg="tamacuarensis">tamacuarensis</tp:taxon-name-part></tp:taxon-name></italic> (Myers &amp; Donnelly, 1997), <italic><tp:taxon-name><tp:taxon-name-part taxon-name-part-type="genus" reg="Anomaloglossus">A.</tp:taxon-name-part> <tp:taxon-name-part taxon-name-part-type="species" reg="tepequem">tepequem</tp:taxon-name-part></tp:taxon-name></italic> Fouquet, Souza, Nunes, Kok, Curcio, Carvalho, Grant &amp; Rodrigues, 2015, <italic><tp:taxon-name><tp:taxon-name-part taxon-name-part-type="genus" reg="Anomaloglossus">A.</tp:taxon-name-part> <tp:taxon-name-part taxon-name-part-type="species" reg="tepuyensis">tepuyensis</tp:taxon-name-part></tp:taxon-name></italic> (La Marca, 1997) and <italic><tp:taxon-name><tp:taxon-name-part taxon-name-part-type="genus" reg="Anomaloglossus">A.</tp:taxon-name-part> <tp:taxon-name-part taxon-name-part-type="species" reg="triunfo">triunfo</tp:taxon-name-part></tp:taxon-name></italic> (Barrio-Amorós, Fuentes-Ramos &amp; Rivas-Fuenmayor, 2004); characters in parentheses], <italic><tp:taxon-name><tp:taxon-name-part taxon-name-part-type="genus" reg="Anomaloglossus">A.</tp:taxon-name-part> <tp:taxon-name-part taxon-name-part-type="species" reg="meansi">meansi</tp:taxon-name-part></tp:taxon-name></italic> sp. n. mainly differs in having only basal toe webbing (moderate to extensive), and in having a conspicuous thin dorsolateral stripe from tip of snout to tip of urostyle (absent).</p></tp:treatment-sec><tp:treatment-sec sec-type="description" id="SECID0EVBAG"><title>Description of the holotype.</title><p>Adult male (<named-content xmlns:xlink="http://www.w3.org/1999/xlink" content-type="dwc:institutional_code" xlink:type="simple">ROM</named-content> 43896; Figure <xref ref-type="fig" rid="F3">3</xref>), 18.58 mm <abbrev xmlns:xlink="http://www.w3.org/1999/xlink" xlink:title="snout-vent length" id="ABBRID0EECAG" xlink:type="simple">SVL</abbrev>, in suboptimal state of preservation (extensive ventral incisions, dorsal skin locally damaged); body robust; head as wide as long, <abbrev xmlns:xlink="http://www.w3.org/1999/xlink" xlink:title="head length, from angle of jaw to tip of snout" id="ABBRID0EICAG" xlink:type="simple">HL</abbrev> 99.7% of <abbrev xmlns:xlink="http://www.w3.org/1999/xlink" xlink:title="head width, at level of angle of jaws" id="ABBRID0EMCAG" xlink:type="simple">HW</abbrev>, <abbrev xmlns:xlink="http://www.w3.org/1999/xlink" xlink:title="head width, at level of angle of jaws" id="ABBRID0EQCAG" xlink:type="simple">HW</abbrev> 32% of <abbrev xmlns:xlink="http://www.w3.org/1999/xlink" xlink:title="snout-vent length" id="ABBRID0EUCAG" xlink:type="simple">SVL</abbrev>; dorsal skin shagreened; ventral skin smooth; snout moderately long, <abbrev xmlns:xlink="http://www.w3.org/1999/xlink" xlink:title="snout length, from anterior edge of eye to tip of snout" id="ABBRID0EYCAG" xlink:type="simple">SL</abbrev> 47% of <abbrev xmlns:xlink="http://www.w3.org/1999/xlink" xlink:title="head length, from angle of jaw to tip of snout" id="ABBRID0E3CAG" xlink:type="simple">HL</abbrev>, 128% of <abbrev xmlns:xlink="http://www.w3.org/1999/xlink" xlink:title="eye horizontal length" id="ABBRID0EADAG" xlink:type="simple">EL</abbrev>, round in dorsal view, protruding in lateral view, extending past lower jaw; nares located close to tip of snout, directed posterolaterally, visible from front, barely visible in dorsal and ventral views, <abbrev xmlns:xlink="http://www.w3.org/1999/xlink" xlink:title="eye to naris distance, from anterior edge of eye to centre of naris" id="ABBRID0EEDAG" xlink:type="simple">EN</abbrev> 28% of <abbrev xmlns:xlink="http://www.w3.org/1999/xlink" xlink:title="head length, from angle of jaw to tip of snout" id="ABBRID0EIDAG" xlink:type="simple">HL</abbrev>, 77% of ED, <abbrev xmlns:xlink="http://www.w3.org/1999/xlink" xlink:title="eye to naris distance, from anterior edge of eye to centre of naris" id="ABBRID0EMDAG" xlink:type="simple">EN</abbrev> 60% of <abbrev xmlns:xlink="http://www.w3.org/1999/xlink" xlink:title="snout length, from anterior edge of eye to tip of snout" id="ABBRID0EQDAG" xlink:type="simple">SL</abbrev>, <abbrev xmlns:xlink="http://www.w3.org/1999/xlink" xlink:title="tip of snout length, from centre of naris to tip of snout" id="ABBRID0EUDAG" xlink:type="simple">TSL</abbrev> 49% of <abbrev xmlns:xlink="http://www.w3.org/1999/xlink" xlink:title="snout length, from anterior edge of eye to tip of snout" id="ABBRID0EYDAG" xlink:type="simple">SL</abbrev>; posterior rim of naris bordered posteriorly by an inconspicuous crescent-shaped ridge; <abbrev xmlns:xlink="http://www.w3.org/1999/xlink" xlink:title="internarial distance, the distance between the centres of nares" id="ABBRID0E3DAG" xlink:type="simple">IND</abbrev> 40% of <abbrev xmlns:xlink="http://www.w3.org/1999/xlink" xlink:title="head width, at level of angle of jaws" id="ABBRID0EAEAG" xlink:type="simple">HW</abbrev>; canthus rostralis rounded; loreal region concave; <abbrev xmlns:xlink="http://www.w3.org/1999/xlink" xlink:title="inter orbital distance" id="ABBRID0EEEAG" xlink:type="simple">IOD</abbrev> 104% of <abbrev xmlns:xlink="http://www.w3.org/1999/xlink" xlink:title="eye horizontal length" id="ABBRID0EIEAG" xlink:type="simple">EL</abbrev>, longer than upper eyelid; postrictal tubercles low and inconspicuous; tympanic membrane inconspicuous, round, concealed posterodorsally by a diffuse supratympanic swelling; tympanic annulus visible anteroventrally, <abbrev xmlns:xlink="http://www.w3.org/1999/xlink" xlink:title="tympanum horizontal length" id="ABBRID0EMEAG" xlink:type="simple">TYM</abbrev> 52 % of <abbrev xmlns:xlink="http://www.w3.org/1999/xlink" xlink:title="eye horizontal length" id="ABBRID0EQEAG" xlink:type="simple">EL</abbrev>; choanae small, circular, located anterolaterally. Maxillary teeth present, small. Tongue longer than wide, free posteriorly, with rounded margin, small median lingual process longer than wide, tapered. Vocal slits bilateral, large, extending from edge of tongue to angle of jaw.</p><p>Forelimb swollen, robust, 94% of <abbrev xmlns:xlink="http://www.w3.org/1999/xlink" xlink:title="forearm length, from elbow joint to proximal edge of metacarpal tubercle" id="ABBRID0EWEAG" xlink:type="simple">FAL</abbrev>. Ulnar fold absent, metacarpal ridge absent; swollen, glandular supracarpal pad present, heavily pigmented with melanophores; hand moderate in size, 24% of <abbrev xmlns:xlink="http://www.w3.org/1999/xlink" xlink:title="snout-vent length" id="ABBRID0E1EAG" xlink:type="simple">SVL</abbrev>, 75% of <abbrev xmlns:xlink="http://www.w3.org/1999/xlink" xlink:title="head width, at level of angle of jaws" id="ABBRID0E5EAG" xlink:type="simple">HW</abbrev>; relative length of fingers III&gt;II=I=IV; pre- and postaxial swelling on third finger (i.e. Finger III swollen); fingers without fringes; tip of Finger IV not reaching distal subarticular tubercle on Finger III when fingers adpressed; finger discs expanded, wider than long, about 1.4 times width of digit; width of disc on Finger III 0.52 mm; palmar tubercle large, egg shaped, 0.72 mm (larger than Finger III disc), thenar tubercle smaller, elliptical; one or two round to ovoid subarticular tubercles (one each on Fingers I and II, two each on Fingers III and IV, with distal tubercle on Finger IV less conspicuous).</p><p>Hind limb robust, moderately long, with heel of adpressed leg reaching posterior corner of eye; skin granular with no cloacal tubercles discernible (but this could be an artefact of preservation); TL 46% of <abbrev xmlns:xlink="http://www.w3.org/1999/xlink" xlink:title="snout-vent length" id="ABBRID0EEFAG" xlink:type="simple">SVL</abbrev>, heels not in contact when hind limbs are flexed at right angle to sagittal plane of body; <abbrev xmlns:xlink="http://www.w3.org/1999/xlink" xlink:title="foot length, from proximal edge of inner metatarsal tubercle to tip of Toe IV" id="ABBRID0EIFAG" xlink:type="simple">FL</abbrev> 38% of <abbrev xmlns:xlink="http://www.w3.org/1999/xlink" xlink:title="snout-vent length" id="ABBRID0EMFAG" xlink:type="simple">SVL</abbrev>; relative length of adpressed toes IV&gt;III&gt;V&gt;II&gt;I; Toe I very short, its tip barely reaching the base of subarticular tubercle of Toe II when adpressed; toe discs larger than width of toes; disc on Toe I only slightly larger than width of digit; width of disc on Toe IV 0.67 mm; toes basally webbed, lateral fringes absent; one to three round to ovoid subarticular tubercles (one each on Toes I and II, two each on Toes III and V, and three on Toe IV, with distal tubercle on Toe IV the smallest and least conspicuous). Inner metatarsal tubercle protuberant elliptical, 0.47 mm in length, outer metatarsal tubercle round, protuberant, pigmented, 0.35 mm in diameter. No medial metatarsal tubercle discernible. Tarsal keel slightly tubercle-like and weakly curved at proximal end, extending distally to preaxial edge of Toe I. Metatarsal fold not visible.</p></tp:treatment-sec><tp:treatment-sec sec-type="Colour of holotype in life" id="SECID0EQFAG"><title>Colour of holotype in life.</title><p>Dorsal ground colour chestnut brown with a short black middorsal line between shoulders. A black line from snout tip through eye, extending dorsolaterally to groin. A narrow pale brown dorsolateral stripe above this line, blending into the chestnut dorsal ground colour. Upper surface of limbs light brown proximally, becoming dark brown distally. Flanks reddish brown with yellow spots on lower flanks. Venter pale brown with dark brown mottling, throat very dark brown to black. Underside of limbs orange-red, changing to dark reddish brown on distal forearms.</p></tp:treatment-sec><tp:treatment-sec sec-type="Colour of holotype in preservative" id="SECID0EVFAG"><title>Colour of holotype in preservative.</title><p>After more than 13 years in preservative, dorsal ground colour became dark chestnut brown with a short middorsal black longitudinal line in the scapular region. No other dorsal marking present. Dorsal surface of arms varies from light brown proximally to dark brown, purplish-black towards the granular supracarpal pads. Dorsal surface of legs light brown with darker brown markings. Flanks dark brown to purplish-black with pale spots on lower flanks. Narrow pale brown dorsolateral stripes indistinguishable from dorsal ground colour, although the black dorsolateral stripe remains visible. Throat black, heavily pigmented with melanophores; belly cream, pigmented with melanophores (less densely distributed than on throat). Pale paracloacal marks are visible. Palms dark brown, soles medium brown (Figure <xref ref-type="fig" rid="F3">3</xref>).</p></tp:treatment-sec><tp:treatment-sec sec-type="description" id="SECID0E6FAG"><title>Measurements of holotype</title><p>
            <bold>(in mm).</bold> <abbrev xmlns:xlink="http://www.w3.org/1999/xlink" xlink:title="snout-vent length" id="ABBRID0EHGAG" xlink:type="simple">SVL</abbrev> = 18.58; <abbrev xmlns:xlink="http://www.w3.org/1999/xlink" xlink:title="head length, from angle of jaw to tip of snout" id="ABBRID0ELGAG" xlink:type="simple">HL</abbrev> = 5.91; <abbrev xmlns:xlink="http://www.w3.org/1999/xlink" xlink:title="head width, at level of angle of jaws" id="ABBRID0EPGAG" xlink:type="simple">HW</abbrev> = 5.93; <abbrev xmlns:xlink="http://www.w3.org/1999/xlink" xlink:title="inter orbital distance" id="ABBRID0ETGAG" xlink:type="simple">IOD</abbrev> = 2.26; <abbrev xmlns:xlink="http://www.w3.org/1999/xlink" xlink:title="eye to naris distance, from anterior edge of eye to centre of naris" id="ABBRID0EXGAG" xlink:type="simple">EN</abbrev> = 1.68; <abbrev xmlns:xlink="http://www.w3.org/1999/xlink" xlink:title="snout length, from anterior edge of eye to tip of snout" id="ABBRID0E2GAG" xlink:type="simple">SL</abbrev> = 2.77; <abbrev xmlns:xlink="http://www.w3.org/1999/xlink" xlink:title="tip of snout length, from centre of naris to tip of snout" id="ABBRID0E6GAG" xlink:type="simple">TSL</abbrev> = 1.35; <abbrev xmlns:xlink="http://www.w3.org/1999/xlink" xlink:title="eye horizontal length" id="ABBRID0EDHAG" xlink:type="simple">EL</abbrev> = 2.16; <abbrev xmlns:xlink="http://www.w3.org/1999/xlink" xlink:title="tympanum horizontal length" id="ABBRID0EHHAG" xlink:type="simple">TYM</abbrev> = 1.12; <abbrev xmlns:xlink="http://www.w3.org/1999/xlink" xlink:title="internarial distance, the distance between the centres of nares" id="ABBRID0ELHAG" xlink:type="simple">IND</abbrev> = 2.39; <abbrev xmlns:xlink="http://www.w3.org/1999/xlink" xlink:title="relative lengths of fingers, from the proximal edge of the palmar tubercle to the tip of each finger" id="ABBRID0EPHAG" xlink:type="simple">HAND</abbrev> I = 3.06; <abbrev xmlns:xlink="http://www.w3.org/1999/xlink" xlink:title="relative lengths of fingers, from the proximal edge of the palmar tubercle to the tip of each finger" id="ABBRID0ETHAG" xlink:type="simple">HAND</abbrev> II = 3.2; <abbrev xmlns:xlink="http://www.w3.org/1999/xlink" xlink:title="relative lengths of fingers, from the proximal edge of the palmar tubercle to the tip of each finger" id="ABBRID0EXHAG" xlink:type="simple">HAND</abbrev> III = 4.44; <abbrev xmlns:xlink="http://www.w3.org/1999/xlink" xlink:title="relative lengths of fingers, from the proximal edge of the palmar tubercle to the tip of each finger" id="ABBRID0E2HAG" xlink:type="simple">HAND</abbrev> IV = 3.09; <abbrev xmlns:xlink="http://www.w3.org/1999/xlink" xlink:title="width of disc on Finger III" id="ABBRID0E6HAG" xlink:type="simple">WFD</abbrev> = 0.52; <abbrev xmlns:xlink="http://www.w3.org/1999/xlink" xlink:title="forearm length, from elbow joint to proximal edge of metacarpal tubercle" id="ABBRID0EDIAG" xlink:type="simple">FAL</abbrev> = 3.81; <abbrev xmlns:xlink="http://www.w3.org/1999/xlink" xlink:title="thigh length, from vent opening to flexed knee" id="ABBRID0EHIAG" xlink:type="simple">THL</abbrev> = 7.80; <abbrev xmlns:xlink="http://www.w3.org/1999/xlink" xlink:title="tibia length, from knee to heel" id="ABBRID0ELIAG" xlink:type="simple">TIL</abbrev> = 8.61; <abbrev xmlns:xlink="http://www.w3.org/1999/xlink" xlink:title="tarsus length, from heel to proximal edge of outer metatarsal tubercle" id="ABBRID0EPIAG" xlink:type="simple">TAL</abbrev> = 4.48; <abbrev xmlns:xlink="http://www.w3.org/1999/xlink" xlink:title="foot length, from proximal edge of inner metatarsal tubercle to tip of Toe IV" id="ABBRID0ETIAG" xlink:type="simple">FL</abbrev> = 7.08; <abbrev xmlns:xlink="http://www.w3.org/1999/xlink" xlink:title="width of disc on Toe IV" id="ABBRID0EXIAG" xlink:type="simple">WTD</abbrev> = 0.67.</p></tp:treatment-sec><tp:treatment-sec sec-type="Sexual dimorphism and variation within the type series" id="SECID0E2IAG"><title>Sexual dimorphism and variation within the type series.</title><p>Males are usually smaller than females, 18.15–18.86 mm <abbrev xmlns:xlink="http://www.w3.org/1999/xlink" xlink:title="snout-vent length" id="ABBRID0EBJAG" xlink:type="simple">SVL</abbrev> (n = 3) versus 17.66–21.26 mm <abbrev xmlns:xlink="http://www.w3.org/1999/xlink" xlink:title="snout-vent length" id="ABBRID0EFJAG" xlink:type="simple">SVL</abbrev> (n = 5) in females, with Finger III distinctly swollen in breeding males (Figure <xref ref-type="fig" rid="F3">3</xref>). Supracarpal pads are less extended and less glandular in females and juveniles than in males. Colouration is sexually dichromatic; throat heavily pigmented black in males (immaculate yellowish-orange in females), and belly yellowish-orange pigmented with melanophores in males (immaculate yellowish-orange in females) (Figure <xref ref-type="fig" rid="F3">3</xref>). Venter immaculate in juveniles, although small pigmented areas on throat may occur (presumably in juvenile males).</p><p>Morphometric variation is summarized in Table <xref ref-type="table" rid="T1">1</xref>, illustrations of a male and a female paratype in life are in Figure <xref ref-type="fig" rid="F4">4</xref>. Snout in dorsal and ventral views varies from round to truncate (the latter more particularly in females, see Figure <xref ref-type="fig" rid="F3">3</xref>).</p><fig id="F4" position="float" orientation="portrait"><label>Figure 4.</label><caption><p>
                <italic><tp:taxon-name><tp:taxon-name-part taxon-name-part-type="genus" reg="Anomaloglossus">Anomaloglossus</tp:taxon-name-part> <tp:taxon-name-part taxon-name-part-type="species" reg="meansi">meansi</tp:taxon-name-part></tp:taxon-name></italic> sp. n. in life. <bold>A</bold> female paratype <named-content xmlns:xlink="http://www.w3.org/1999/xlink" content-type="dwc:institutional_code" xlink:type="simple">ROM</named-content> 43332, dorsal view <bold>B</bold> female paratype <named-content xmlns:xlink="http://www.w3.org/1999/xlink" content-type="dwc:institutional_code" xlink:type="simple">ROM</named-content> 43329, dorsolateral view <bold>C</bold> male paratype <abbrev xmlns:xlink="http://www.w3.org/1999/xlink" content-type="institution" xlink:title="Coastal Plains Institute and Land Conservancy, USA" id="ABBRID0ECLAG" xlink:type="simple">CPI</abbrev> 11000, dorsolateral view. Photographs (<bold>A, B</bold>) by AL; photograph (<bold>C</bold>) courtesy D. Bruce Means.</p></caption><graphic xmlns:xlink="http://www.w3.org/1999/xlink" xlink:href="zookeys-759-099-g004.jpg" position="float" orientation="portrait" xlink:type="simple" id="oo_203952.jpg"/></fig><table-wrap id="T1" position="float" orientation="portrait"><label>Table 1.</label><caption><p>Morphometric measurements (in mm) of the type series of <italic><tp:taxon-name><tp:taxon-name-part taxon-name-part-type="genus" reg="Anomaloglossus">Anomaloglossus</tp:taxon-name-part> <tp:taxon-name-part taxon-name-part-type="species" reg="meansi">meansi</tp:taxon-name-part></tp:taxon-name></italic> sp. n. Abbreviations are defined in the text. Means ± SD are followed by the range in parentheses.</p></caption><table id="TID0EUDAE" rules="all"><tbody><tr><th rowspan="1" colspan="1">Character</th><th rowspan="1" colspan="1">Male (n = 3)</th><th rowspan="1" colspan="1">Female (n = 5)</th><th rowspan="1" colspan="1">Juvenile (n = 3)</th></tr><tr><td rowspan="1" colspan="1">
                    <abbrev xmlns:xlink="http://www.w3.org/1999/xlink" xlink:title="snout-vent length" id="ABBRID0E1MAG" xlink:type="simple">SVL</abbrev>
                  </td><td rowspan="1" colspan="1">18.53±0.35 (18.15–18.86)</td><td rowspan="1" colspan="1">19.15±1.48 (17.66–21.26)</td><td rowspan="1" colspan="1">12.72±2.13 (10.69–14.94)</td></tr><tr><td rowspan="1" colspan="1">
                    <abbrev xmlns:xlink="http://www.w3.org/1999/xlink" xlink:title="head width, at level of angle of jaws" id="ABBRID0EMNAG" xlink:type="simple">HW</abbrev>
                  </td><td rowspan="1" colspan="1">5.89±0.09 (2.19–2.73)</td><td rowspan="1" colspan="1">6.11±0.24 (5.81–6.31)</td><td rowspan="1" colspan="1">4.28±0.60 (1.48–1.78)</td></tr><tr><td rowspan="1" colspan="1">
                    <abbrev xmlns:xlink="http://www.w3.org/1999/xlink" xlink:title="inter orbital distance" id="ABBRID0E5NAG" xlink:type="simple">IOD</abbrev>
                  </td><td rowspan="1" colspan="1">2.39±0.30 (2.19–2.73)</td><td rowspan="1" colspan="1">2.41±0.20 (2.17–2.72)</td><td rowspan="1" colspan="1">1.61±0.15 (1.48–1.78)</td></tr><tr><td rowspan="1" colspan="1">
                    <abbrev xmlns:xlink="http://www.w3.org/1999/xlink" xlink:title="head length, from angle of jaw to tip of snout" id="ABBRID0EQOAG" xlink:type="simple">HL</abbrev>
                  </td><td rowspan="1" colspan="1">5.56±0.31 (5.32–5.91)</td><td rowspan="1" colspan="1">5.48±0.28 (5.13–5.81)</td><td rowspan="1" colspan="1">3.79±0.60 (3.13–4.29)</td></tr><tr><td rowspan="1" colspan="1">
                    <abbrev xmlns:xlink="http://www.w3.org/1999/xlink" xlink:title="eye to naris distance, from anterior edge of eye to centre of naris" id="ABBRID0ECPAG" xlink:type="simple">EN</abbrev>
                  </td><td rowspan="1" colspan="1">1.63±0.04 (1.60–1.68)</td><td rowspan="1" colspan="1">1.68±0.11 (1.48–1.75)</td><td rowspan="1" colspan="1">1.17±0.26 (0.96–1.41)</td></tr><tr><td rowspan="1" colspan="1">
                    <abbrev xmlns:xlink="http://www.w3.org/1999/xlink" xlink:title="snout length, from anterior edge of eye to tip of snout" id="ABBRID0EUPAG" xlink:type="simple">SL</abbrev>
                  </td><td rowspan="1" colspan="1">2.79±0.02 (2.77–2.82)</td><td rowspan="1" colspan="1">2.81±0.17 (2.56–3.00)</td><td rowspan="1" colspan="1">2.05±0.30 (1.76–2.36)</td></tr><tr><td rowspan="1" colspan="1">
                    <abbrev xmlns:xlink="http://www.w3.org/1999/xlink" xlink:title="eye horizontal length" id="ABBRID0EGQAG" xlink:type="simple">EL</abbrev>
                  </td><td rowspan="1" colspan="1">2.37±0.17 (2.17–2.48)</td><td rowspan="1" colspan="1">2.36±0.13 (2.22–2.51)</td><td rowspan="1" colspan="1">1.83±0.13 (1.73–1.89)</td></tr><tr><td rowspan="1" colspan="1">
                    <abbrev xmlns:xlink="http://www.w3.org/1999/xlink" xlink:title="tympanum horizontal length" id="ABBRID0EYQAG" xlink:type="simple">TYM</abbrev>
                  </td><td rowspan="1" colspan="1">1.08±0.04 (1.03–1.12)</td><td rowspan="1" colspan="1">1.06±0.14 (0.86–1.24)</td><td rowspan="1" colspan="1">0.69±0.15 (0.58–0.86)</td></tr><tr><td rowspan="1" colspan="1">
                    <abbrev xmlns:xlink="http://www.w3.org/1999/xlink" xlink:title="internarial distance, the distance between the centres of nares" id="ABBRID0EKRAG" xlink:type="simple">IND</abbrev>
                  </td><td rowspan="1" colspan="1">2.44±0.05 (2.39–2.48)</td><td rowspan="1" colspan="1">2.60±0.16 (2.37–2.82)</td><td rowspan="1" colspan="1">1.83±0.24 (1.59–2.07)</td></tr><tr><td rowspan="1" colspan="1">
                    <abbrev xmlns:xlink="http://www.w3.org/1999/xlink" xlink:title="tip of snout length, from centre of naris to tip of snout" id="ABBRID0E3RAG" xlink:type="simple">TSL</abbrev>
                  </td><td rowspan="1" colspan="1">1.24±0.10 (1.15–1.35)</td><td rowspan="1" colspan="1">1.41±0.10 (1.29–1.53)</td><td rowspan="1" colspan="1">0.87±0.17 (0.74–1.06)</td></tr><tr><td rowspan="1" colspan="1">
                    <abbrev xmlns:xlink="http://www.w3.org/1999/xlink" xlink:title="relative lengths of fingers, from the proximal edge of the palmar tubercle to the tip of each finger" id="ABBRID0EOSAG" xlink:type="simple">HAND</abbrev> I</td><td rowspan="1" colspan="1">3.12±0.20 (2.96–3.35)</td><td rowspan="1" colspan="1">3.25±0.13 (3.10–3.45)</td><td rowspan="1" colspan="1">1.89±0.70 (3.10–2.69)</td></tr><tr><td rowspan="1" colspan="1">
                    <abbrev xmlns:xlink="http://www.w3.org/1999/xlink" xlink:title="relative lengths of fingers, from the proximal edge of the palmar tubercle to the tip of each finger" id="ABBRID0EATAG" xlink:type="simple">HAND</abbrev> II</td><td rowspan="1" colspan="1">3.13±0.06 (3.07–3.2)</td><td rowspan="1" colspan="1">3.30±0.14 (3.07–3.45)</td><td rowspan="1" colspan="1">2.34±0.39 (2.06–2.78)</td></tr><tr><td rowspan="1" colspan="1">HANDIII</td><td rowspan="1" colspan="1">4.68±0.10 (4.26–4.44)</td><td rowspan="1" colspan="1">4.84±0.19 (4.17–4.66)</td><td rowspan="1" colspan="1">3.04±0.46 (2.76–3.57)</td></tr><tr><td rowspan="1" colspan="1">
                    <abbrev xmlns:xlink="http://www.w3.org/1999/xlink" xlink:title="relative lengths of fingers, from the proximal edge of the palmar tubercle to the tip of each finger" id="ABBRID0E6TAG" xlink:type="simple">HAND</abbrev> IV</td><td rowspan="1" colspan="1">3.10±0.10 (3.00–3.2)</td><td rowspan="1" colspan="1">3.14±0.12 (2.93–3.22)</td><td rowspan="1" colspan="1">2.15±0.31 (1.84–2.46)</td></tr><tr><td rowspan="1" colspan="1">
                    <abbrev xmlns:xlink="http://www.w3.org/1999/xlink" xlink:title="width of disc on Finger III" id="ABBRID0ERUAG" xlink:type="simple">WFD</abbrev>
                  </td><td rowspan="1" colspan="1">0.57±0.07 (0.52–0.65)</td><td rowspan="1" colspan="1">0.55±0.06 (0.52–0.65)</td><td rowspan="1" colspan="1">0.43±0.06 (0.37–0.47)</td></tr><tr><td rowspan="1" colspan="1">
                    <abbrev xmlns:xlink="http://www.w3.org/1999/xlink" xlink:title="forearm length, from elbow joint to proximal edge of metacarpal tubercle" id="ABBRID0EDVAG" xlink:type="simple">FAL</abbrev>
                  </td><td rowspan="1" colspan="1">4.27±0.40 (3.81–4.56</td><td rowspan="1" colspan="1">4.41±0.41 (3.97–5.04)</td><td rowspan="1" colspan="1">2.54±0.84 (1.94–3.51)</td></tr><tr><td rowspan="1" colspan="1">
                    <abbrev xmlns:xlink="http://www.w3.org/1999/xlink" xlink:title="thigh length, from vent opening to flexed knee" id="ABBRID0EVVAG" xlink:type="simple">THL</abbrev>
                  </td><td rowspan="1" colspan="1">8.29±0.42 (7.80–8.54)</td><td rowspan="1" colspan="1">8.85±0.28 (8.52–9.18)</td><td rowspan="1" colspan="1">5.37±1.07 (4.61–6.60)</td></tr><tr><td rowspan="1" colspan="1">
                    <abbrev xmlns:xlink="http://www.w3.org/1999/xlink" xlink:title="tibia length, from knee to heel" id="ABBRID0EHWAG" xlink:type="simple">TIL</abbrev>
                  </td><td rowspan="1" colspan="1">8.45±0.33 (8.07–8.66)</td><td rowspan="1" colspan="1">9.09±0.35 (8.61–9.48)</td><td rowspan="1" colspan="1">6.13±1.13 (5.12–7.35)</td></tr><tr><td rowspan="1" colspan="1">
                    <abbrev xmlns:xlink="http://www.w3.org/1999/xlink" xlink:title="tarsus length, from heel to proximal edge of outer metatarsal tubercle" id="ABBRID0EZWAG" xlink:type="simple">TAL</abbrev>
                  </td><td rowspan="1" colspan="1">4.47±0.21 (4.26–4.68)</td><td rowspan="1" colspan="1">4.56±0.38 (4.05–5.02)</td><td rowspan="1" colspan="1">3.04±0.73 (2.50–3.86)</td></tr><tr><td rowspan="1" colspan="1">
                    <abbrev xmlns:xlink="http://www.w3.org/1999/xlink" xlink:title="foot length, from proximal edge of inner metatarsal tubercle to tip of Toe IV" id="ABBRID0ELXAG" xlink:type="simple">FL</abbrev>
                  </td><td rowspan="1" colspan="1">7.2±0.38 (7.07–7.45)</td><td rowspan="1" colspan="1">7.86±0.38 (7.53–8.48)</td><td rowspan="1" colspan="1">4.89±1.27 (3.82–6.29)</td></tr><tr><td rowspan="1" colspan="1">
                    <abbrev xmlns:xlink="http://www.w3.org/1999/xlink" xlink:title="width of disc on Toe IV" id="ABBRID0E4XAG" xlink:type="simple">WTD</abbrev>
                  </td><td rowspan="1" colspan="1">0.72±0.06 (0.67–0.78)</td><td rowspan="1" colspan="1">0.68±0.06 (0.61–0.76)</td><td rowspan="1" colspan="1">0.43±0.03 (0.42–0.46)</td></tr></tbody></table></table-wrap><p>There is substantial variation in colour among preserved individuals, obviously due to preservation artefact (CPI11000 for instance is much lighter than all other individuals). Lower lip pigmented in all male and juvenile individuals, but only in three out of five females. The interorbital region is usually darker than the dorsal ground colour. A short middorsal dark brown/black longitudinal line usually present in the scapular region. One female (<named-content xmlns:xlink="http://www.w3.org/1999/xlink" content-type="dwc:institutional_code" xlink:type="simple">ROM</named-content> 43329) has a diffuse diamond shape marking on the anterior dorsum. Upper surface of arms and legs is cream to dark brown, with darker markings on legs. Palms and soles are light to dark brown. Flanks vary from cream to very dark purplish brown.</p></tp:treatment-sec><tp:treatment-sec sec-type="distribution" id="SECID0ERYAG"><title>Distribution and natural history.</title><p>The only localities documented for the new species are depicted in Figure <xref ref-type="fig" rid="F2">2</xref>. Specimens were collected in cloud forest (Figure <xref ref-type="fig" rid="F5">5</xref>), on the ground or low vegetation. Most were collected after nightfall, although one adult and one juvenile were collected during daylight. Specimens were collected on mountain flanks, not summits; at 1490 m on Ayanganna, and at 1234 m, 1371 m and 1411 m on Wokomung. The majority of specimens (eight) were collected at 1234 m on Wokomung. Fewer were collected at higher elevations; only one each at 1490 m on Ayanganna, 1371 m and 1411 m on Wokomung. This may have been because of habitat differences; high-canopy open forest at lower elevation and dense, low-canopy vegetation at higher elevations (see Discussion).</p><fig id="F5" position="float" orientation="portrait"><label>Figure 5.</label><caption><p>Habitat of <italic><tp:taxon-name><tp:taxon-name-part taxon-name-part-type="genus" reg="Anomaloglossus">Anomaloglossus</tp:taxon-name-part> <tp:taxon-name-part taxon-name-part-type="species" reg="meansi">meansi</tp:taxon-name-part></tp:taxon-name></italic> sp. n. on the Wokomung Massif <bold>A</bold> photograph (looking NE) of the highest part of the massif; the plateau in the centre of the photo is the tallest part of the entire Wokomung Massif <bold>B</bold> cloud forest at about 1385 m elevation, habitat of <italic><tp:taxon-name><tp:taxon-name-part taxon-name-part-type="genus" reg="Anomaloglossus">Anomaloglossus</tp:taxon-name-part> <tp:taxon-name-part taxon-name-part-type="species" reg="meansi">meansi</tp:taxon-name-part></tp:taxon-name></italic> sp. n. Photographs courtesy D. Bruce Means.</p></caption><graphic xmlns:xlink="http://www.w3.org/1999/xlink" xlink:href="zookeys-759-099-g005.jpg" position="float" orientation="portrait" xlink:type="simple" id="oo_203953.jpg"/></fig></tp:treatment-sec><tp:treatment-sec sec-type="etymology" id="SECID0EG1AG"><title>Etymology.</title><p>It is a great pleasure to name this new species after our friend and colleague D. Bruce Means, indefatigable explorer of the “islands in the sky”, and who collected one specimen of the new species and contributed with photographs and data. Thanks to his extensive fieldwork, Bruce Means greatly contributed to our understanding of the distribution, ecology, and taxonomy of Pantepui amphibians and reptiles. The specific epithet should be treated as a noun in the genitive case.</p></tp:treatment-sec><tp:treatment-sec sec-type="Phylogenetic relationships" id="SECID0EL1AG"><title>Phylogenetic relationships.</title><p>The new species was recovered sister to <italic><tp:taxon-name><tp:taxon-name-part taxon-name-part-type="genus" reg="Anomaloglossus">Anomaloglossus</tp:taxon-name-part> <tp:taxon-name-part taxon-name-part-type="species" reg="praderioi">praderioi</tp:taxon-name-part></tp:taxon-name></italic> by <xref ref-type="bibr" rid="B9">Grant et al. (2006</xref>, <xref ref-type="bibr" rid="B10">2017</xref>) and <xref ref-type="bibr" rid="B16">Kok et al. (2012)</xref> (see Figure <xref ref-type="fig" rid="F1">1</xref>). Uncorrected <italic>p</italic> distance in the “barcoding” fragment of the 16S rRNA gene [<xref ref-type="bibr" rid="B38">Vences et al. (2005)</xref>; based on the sequences used in <xref ref-type="bibr" rid="B10">Grant et al. (2017)</xref> and calculated in PAUP 4.0a161 (<xref ref-type="bibr" rid="B36">Swofford 2002</xref>)] is 4.3-4.8% between <italic><tp:taxon-name><tp:taxon-name-part taxon-name-part-type="genus" reg="Anomaloglossus">Anomaloglossus</tp:taxon-name-part> <tp:taxon-name-part taxon-name-part-type="species" reg="praderioi">praderioi</tp:taxon-name-part></tp:taxon-name></italic> and <italic><tp:taxon-name><tp:taxon-name-part taxon-name-part-type="genus" reg="Anomaloglossus">A.</tp:taxon-name-part> <tp:taxon-name-part taxon-name-part-type="species" reg="meansi">meansi</tp:taxon-name-part></tp:taxon-name></italic> sp. n. Genetic divergence between populations of <italic><tp:taxon-name><tp:taxon-name-part taxon-name-part-type="genus" reg="Anomaloglossus">A.</tp:taxon-name-part> <tp:taxon-name-part taxon-name-part-type="species" reg="praderioi">praderioi</tp:taxon-name-part></tp:taxon-name></italic> from the slopes of Roraima-tepui and Maringma-tepui is 0.2%, whereas divergence between populations of <italic><tp:taxon-name><tp:taxon-name-part taxon-name-part-type="genus" reg="Anomaloglossus">A.</tp:taxon-name-part> <tp:taxon-name-part taxon-name-part-type="species" reg="meansi">meansi</tp:taxon-name-part></tp:taxon-name></italic> sp. n. from Mount Ayanganna and the Wokomung Massif is 0.9–1.0%.</p></tp:treatment-sec><tp:treatment-sec sec-type="conservation status" id="SECID0EG4AG"><title>Conservation status.</title><p>
            <italic><tp:taxon-name><tp:taxon-name-part taxon-name-part-type="genus" reg="Anomaloglossus">Anomaloglossus</tp:taxon-name-part> <tp:taxon-name-part taxon-name-part-type="species" reg="meansi">meansi</tp:taxon-name-part></tp:taxon-name></italic> sp. n. is only known from four localities and the 11 specimens used in the description. Virtually nothing is known about its ecology, breeding behaviour and population density. Given the uncertainty on its population status we suggest <italic><tp:taxon-name><tp:taxon-name-part taxon-name-part-type="genus" reg="Anomaloglossus">Anomaloglossus</tp:taxon-name-part> <tp:taxon-name-part taxon-name-part-type="species" reg="meansi">meansi</tp:taxon-name-part></tp:taxon-name></italic> sp. n. to be listed as Data Deficient according to the IUCN Red List category guidelines (2014).</p></tp:treatment-sec><tp:treatment-sec sec-type="discussion" id="SECID0EC5AG"><title>Discussion.</title><p>Although Ayanganna and Wokomung are close neighbours, the habitats on their slopes are not exactly similar. The slopes of Ayanganna are a series of relatively flat poorly drained plateaus alternating with steeper slopes. Collecting activities were concentrated on the plateaus, where the vegetation consists of dense, low-canopy high-tepui forest, with a dense understory of woody shrubs and large terrestrial bromeliads (<xref ref-type="bibr" rid="B24">MacCulloch and Lathrop 2009</xref>).</p><p>The slopes of Wokomung have no large flat plateaus. Habitat at the collecting sites consists of well-drained slopes covered in lower montane cloud forest with some epiphytes and medium density understory, including scattered terrestrial bromeliads. Streams were common on the slopes (<xref ref-type="bibr" rid="B25">MacCulloch et al. 2006</xref>). The majority of specimens were found in this habitat, and this may indicate that <italic><tp:taxon-name><tp:taxon-name-part taxon-name-part-type="genus" reg="Anomaloglossus">Anomaloglossus</tp:taxon-name-part> <tp:taxon-name-part taxon-name-part-type="species" reg="meansi">meansi</tp:taxon-name-part></tp:taxon-name></italic> sp. n. prefers this to other habitat types; or is a reflection of collecting effort in these habitats.</p><p>Species in the <italic><tp:taxon-name><tp:taxon-name-part taxon-name-part-type="genus" reg="Anomaloglossus">Anomaloglossus</tp:taxon-name-part> <tp:taxon-name-part taxon-name-part-type="species" reg="beebei">beebei</tp:taxon-name-part></tp:taxon-name></italic> group are currently only known from east of the Rio Caroní, in the Eastern Pantepui District. <italic><tp:taxon-name><tp:taxon-name-part taxon-name-part-type="genus" reg="Anomaloglossus">Anomaloglossus</tp:taxon-name-part> <tp:taxon-name-part taxon-name-part-type="species" reg="rufulus">rufulus</tp:taxon-name-part></tp:taxon-name></italic> is restricted to the highlands of the eastern part of the Chimantá Massif in Venezuela, whereas <italic><tp:taxon-name><tp:taxon-name-part taxon-name-part-type="genus" reg="Anomaloglossus">A.</tp:taxon-name-part> <tp:taxon-name-part taxon-name-part-type="species" reg="kaiei">kaiei</tp:taxon-name-part></tp:taxon-name></italic> has a rather large distribution in the uplands of the Pakaraima Mountains of Guyana (Figure <xref ref-type="fig" rid="F2">2</xref>). The sister species <italic><tp:taxon-name><tp:taxon-name-part taxon-name-part-type="genus" reg="Anomaloglossus">A.</tp:taxon-name-part> <tp:taxon-name-part taxon-name-part-type="species" reg="roraima">roraima</tp:taxon-name-part></tp:taxon-name></italic> and <italic><tp:taxon-name><tp:taxon-name-part taxon-name-part-type="genus" reg="Anomaloglossus">A.</tp:taxon-name-part> <tp:taxon-name-part taxon-name-part-type="species" reg="beebei">beebei</tp:taxon-name-part></tp:taxon-name></italic> are allopatric, <italic><tp:taxon-name><tp:taxon-name-part taxon-name-part-type="genus" reg="Anomaloglossus">A.</tp:taxon-name-part> <tp:taxon-name-part taxon-name-part-type="species" reg="roraima">roraima</tp:taxon-name-part></tp:taxon-name></italic> being restricted to the highlands of the eastern tip of the Eastern Tepui Chain, whereas <italic><tp:taxon-name><tp:taxon-name-part taxon-name-part-type="genus" reg="Anomaloglossus">A.</tp:taxon-name-part> <tp:taxon-name-part taxon-name-part-type="species" reg="beebei">beebei</tp:taxon-name-part></tp:taxon-name></italic> is reported further to the east in the uplands of Kaieteur National Park, the Wokomung Massif and Mount Ayanganna (Figure <xref ref-type="fig" rid="F2">2</xref>). A similar spatial distribution is detected in the sister species <italic><tp:taxon-name><tp:taxon-name-part taxon-name-part-type="genus" reg="Anomaloglossus">A.</tp:taxon-name-part> <tp:taxon-name-part taxon-name-part-type="species" reg="praderioi">praderioi</tp:taxon-name-part></tp:taxon-name></italic> and <italic><tp:taxon-name><tp:taxon-name-part taxon-name-part-type="genus" reg="Anomaloglossus">A.</tp:taxon-name-part> <tp:taxon-name-part taxon-name-part-type="species" reg="meansi">meansi</tp:taxon-name-part></tp:taxon-name></italic> sp. n., which are also allopatric, with <italic><tp:taxon-name><tp:taxon-name-part taxon-name-part-type="genus" reg="Anomaloglossus">A.</tp:taxon-name-part> <tp:taxon-name-part taxon-name-part-type="species" reg="praderioi">praderioi</tp:taxon-name-part></tp:taxon-name></italic> reported from the uplands of the Eastern Tepui Chain, whereas <italic><tp:taxon-name><tp:taxon-name-part taxon-name-part-type="genus" reg="Anomaloglossus">A.</tp:taxon-name-part> <tp:taxon-name-part taxon-name-part-type="species" reg="meansi">meansi</tp:taxon-name-part></tp:taxon-name></italic> sp. n. is only known further to the east in the uplands of Mount Wokomung and Mount Ayanganna.</p><p>As mentioned above, virtually nothing is known about the ecology of <italic><tp:taxon-name><tp:taxon-name-part taxon-name-part-type="genus" reg="Anomaloglossus">A.</tp:taxon-name-part> <tp:taxon-name-part taxon-name-part-type="species" reg="meansi">meansi</tp:taxon-name-part></tp:taxon-name></italic> sp. n. Based on its phylogenetic position it is likely this species has an exotrophic, lentic tadpole (Figure <xref ref-type="fig" rid="F1">1</xref>). Comprehensive ecological data are crucial for the assessment of species conservation status, but these assessments are known for a few species only in the Pantepui region and there is a high risk that population declines remain unnoticed in such remote areas.</p><p>Two additional phylogenetically distinct species of <italic><tp:taxon-name><tp:taxon-name-part taxon-name-part-type="genus" reg="Anomaloglossus">Anomaloglossus</tp:taxon-name-part></tp:taxon-name></italic> remain to be described in the <italic><tp:taxon-name><tp:taxon-name-part taxon-name-part-type="genus" reg="Anomaloglossus"/><tp:taxon-name-part taxon-name-part-type="species" reg="megacephalus">megacephalus</tp:taxon-name-part></tp:taxon-name></italic> group (see <xref ref-type="bibr" rid="B10">Grant et al. 2017</xref>; the authors, in progress), but several locally restricted <italic><tp:taxon-name><tp:taxon-name-part taxon-name-part-type="genus" reg="Anomaloglossus">Anomaloglossus</tp:taxon-name-part></tp:taxon-name></italic> species probably await discovery (<xref ref-type="bibr" rid="B37">Vacher et al. 2017</xref>).</p></tp:treatment-sec><tp:treatment-sec><!--Section generated to contain objects referenced in tp:taxon-treatment.--><fig id="F2" position="float" orientation="portrait"><label>Figure 2.</label><caption><p>Occurrence map of the <italic><tp:taxon-name><tp:taxon-name-part taxon-name-part-type="genus" reg="Anomaloglossus">Anomaloglossus</tp:taxon-name-part></tp:taxon-name></italic> species belonging to the <italic><tp:taxon-name><tp:taxon-name-part taxon-name-part-type="genus" reg="Anomaloglossus"/><tp:taxon-name-part taxon-name-part-type="species" reg="beebei">beebei</tp:taxon-name-part></tp:taxon-name></italic> group (coloured convex polygons); distribution of <italic><tp:taxon-name><tp:taxon-name-part taxon-name-part-type="genus" reg="Anomaloglossus">A.</tp:taxon-name-part> <tp:taxon-name-part taxon-name-part-type="species" reg="meansi">meansi</tp:taxon-name-part></tp:taxon-name></italic> sp. n. is depicted by yellow dots. <bold>A</bold> map of the Eastern Pantepui District; black rectangle is enlarged in <bold>B</bold>. <bold>B</bold> localities of occurrence of <italic><tp:taxon-name><tp:taxon-name-part taxon-name-part-type="genus" reg="Anomaloglossus">Anomaloglossus</tp:taxon-name-part> <tp:taxon-name-part taxon-name-part-type="species" reg="meansi">meansi</tp:taxon-name-part></tp:taxon-name></italic> sp. n. based on museum specimens.</p></caption><graphic xmlns:xlink="http://www.w3.org/1999/xlink" xlink:href="zookeys-759-099-g002.jpg" position="float" orientation="portrait" xlink:type="simple" id="oo_203950.jpg"/></fig><fig id="F1" position="float" orientation="portrait"><label>Figure 1.</label><caption><p>Optimal relationships of the <italic><tp:taxon-name><tp:taxon-name-part taxon-name-part-type="genus" reg="Anomaloglossus">Anomaloglossus</tp:taxon-name-part> <tp:taxon-name-part taxon-name-part-type="species" reg="beebei">beebei</tp:taxon-name-part></tp:taxon-name></italic> group (modified from <xref ref-type="bibr" rid="B10">Grant et al. 2017</xref>). Numbers at nodes are Goodman-Bremer values. The new species is highlighted in red. <italic><tp:taxon-name><tp:taxon-name-part taxon-name-part-type="genus" reg="Anomaloglossus">Anomaloglossus</tp:taxon-name-part></tp:taxon-name></italic> photos are by PJRK, except <italic><tp:taxon-name><tp:taxon-name-part taxon-name-part-type="genus" reg="Anomaloglossus">A.</tp:taxon-name-part> <tp:taxon-name-part taxon-name-part-type="species" reg="meansi">meansi</tp:taxon-name-part></tp:taxon-name></italic>, which is by D. Bruce Means. Drawings by Kim Roelants.</p></caption><graphic xmlns:xlink="http://www.w3.org/1999/xlink" xlink:href="zookeys-759-099-g001.jpg" position="float" orientation="portrait" xlink:type="simple" id="oo_203949.jpg"/></fig></tp:treatment-sec><ref-list><ref id="B9"><mixed-citation xmlns:xlink="http://www.w3.org/1999/xlink" xlink:type="simple">
          <person-group><name name-style="western"><surname>Grant</surname><given-names>T</given-names></name><name name-style="western"><surname>Frost</surname><given-names>DR</given-names></name><name name-style="western"><surname>Caldwell</surname><given-names>JP</given-names></name><name name-style="western"><surname>Gagliardo</surname><given-names>R</given-names></name><name name-style="western"><surname>Haddad</surname><given-names>CF</given-names></name><name name-style="western"><surname>Kok</surname><given-names>PJR</given-names></name><name name-style="western"><surname>Means</surname><given-names>DB</given-names></name><name name-style="western"><surname>Noonan</surname><given-names>BP</given-names></name><name name-style="western"><surname>Schargel</surname><given-names>WE</given-names></name><name name-style="western"><surname>Wheeler</surname><given-names>WC</given-names></name></person-group> (<year>2006</year>) Phylogenetic systematics of dart-poison frogs and their relatives (<tp:taxon-name><tp:taxon-name-part taxon-name-part-type="class">Amphibia</tp:taxon-name-part></tp:taxon-name>: Athesphatanura: <tp:taxon-name><tp:taxon-name-part taxon-name-part-type="family">Dendrobatidae</tp:taxon-name-part></tp:taxon-name>). Bulletin of the American Museum of Natural History 299: 1–262. <ext-link xlink:type="simple" ext-link-type="doi" xlink:href="10.1206/0003-0090(2006)299[1:PSODFA]2.0.CO;2">https://doi.org/10.1206/0003-0090(2006)299[1:PSODFA]2.0.CO;2</ext-link></mixed-citation></ref><ref id="B10"><mixed-citation xmlns:xlink="http://www.w3.org/1999/xlink" xlink:type="simple">
          <person-group><name name-style="western"><surname>Grant</surname><given-names>T</given-names></name><name name-style="western"><surname>Rada</surname><given-names>M</given-names></name><name name-style="western"><surname>Anganoy-Criollo</surname><given-names>M</given-names></name><name name-style="western"><surname>Batista</surname><given-names>A</given-names></name><name name-style="western"><surname>Dias</surname><given-names>PE</given-names></name><name name-style="western"><surname>Jeckel</surname><given-names>AM</given-names></name><name name-style="western"><surname>Machado</surname><given-names>DJ</given-names></name><name name-style="western"><surname>Rueda-Almonacid</surname><given-names>JV</given-names></name></person-group> (<year>2017</year>) Phylogenetic systematics of dart-poison frogs and their relatives revisited (<tp:taxon-name><tp:taxon-name-part taxon-name-part-type="order">Anura</tp:taxon-name-part></tp:taxon-name>: <tp:taxon-name><tp:taxon-name-part taxon-name-part-type="superfamily">Dendrobatoidea</tp:taxon-name-part></tp:taxon-name>). South American Journal of Herpetology 12 (Special Issue 1): S1–S90. <ext-link xlink:type="simple" ext-link-type="doi" xlink:href="10.2994/SAJH-D-17-00017.1">https://doi.org/10.2994/SAJH-D-17-00017.1</ext-link></mixed-citation></ref><ref id="B12"><mixed-citation xmlns:xlink="http://www.w3.org/1999/xlink" xlink:type="simple">
          <person-group><name name-style="western"><surname>Kok</surname><given-names>PJR</given-names></name></person-group> (<year>2010</year>) <article-title>A redescription of <italic><tp:taxon-name><tp:taxon-name-part taxon-name-part-type="genus">Anomaloglossus</tp:taxon-name-part> <tp:taxon-name-part taxon-name-part-type="species">praderioi</tp:taxon-name-part></tp:taxon-name></italic> (La Marca, 1998) (<tp:taxon-name><tp:taxon-name-part taxon-name-part-type="order">Anura</tp:taxon-name-part></tp:taxon-name>: <tp:taxon-name><tp:taxon-name-part taxon-name-part-type="family">Aromobatidae</tp:taxon-name-part></tp:taxon-name>: <tp:taxon-name><tp:taxon-name-part taxon-name-part-type="subfamily">Anomaloglossinae</tp:taxon-name-part></tp:taxon-name>), with description of its tadpole and call.</article-title> <source>Papéis Avulsos de Zoologia</source> <volume>50</volume>: <fpage>51</fpage>–<lpage>68</lpage>.</mixed-citation></ref><ref id="B16"><mixed-citation xmlns:xlink="http://www.w3.org/1999/xlink" xlink:type="simple">
          <person-group><name name-style="western"><surname>Kok</surname><given-names>PJR</given-names></name><name name-style="western"><surname>MacCulloch</surname><given-names>RD</given-names></name><name name-style="western"><surname>Means</surname><given-names>DB</given-names></name><name name-style="western"><surname>Roelants</surname><given-names>K</given-names></name><name name-style="western"><surname>Van Bocxlaer</surname><given-names>I</given-names></name><name name-style="western"><surname>Bossuyt</surname><given-names>F</given-names></name></person-group> (<year>2012</year>) Low genetic diversity in tepui summit vertebrates. Current Biology 22(15): R589–R590. <ext-link xlink:type="simple" ext-link-type="doi" xlink:href="10.1016/j.cub.2012.06.034">https://doi.org/10.1016/j.cub.2012.06.034</ext-link></mixed-citation></ref><ref id="B37"><mixed-citation xmlns:xlink="http://www.w3.org/1999/xlink" xlink:type="simple">
          <person-group><name name-style="western"><surname>Vacher</surname><given-names>J-P</given-names></name><name name-style="western"><surname>Kok</surname><given-names>PJR</given-names></name><name name-style="western"><surname>Rodrigues</surname><given-names>MT</given-names></name><name name-style="western"><surname>Dias</surname><given-names>Lima J</given-names></name><name name-style="western"><surname>Lorenzini</surname><given-names>A</given-names></name><name name-style="western"><surname>Martinez</surname><given-names>Q</given-names></name><name name-style="western"><surname>Fallet</surname><given-names>M</given-names></name><name name-style="western"><surname>Courtois</surname><given-names>EA</given-names></name><name name-style="western"><surname>Blanc</surname><given-names>M</given-names></name><name name-style="western"><surname>Gaucher</surname><given-names>P</given-names></name><name name-style="western"><surname>Dewynter</surname><given-names>M</given-names></name><name name-style="western"><surname>Jairam</surname><given-names>R</given-names></name><name name-style="western"><surname>Ouboter</surname><given-names>P</given-names></name><name name-style="western"><surname>Thébaud</surname><given-names>C</given-names></name><name name-style="western"><surname>Fouquet</surname><given-names>A</given-names></name></person-group> (<year>2017</year>) <article-title>Cryptic diversity in Amazonian frogs: integrative taxonomy of the genus <italic><tp:taxon-name><tp:taxon-name-part taxon-name-part-type="genus">Anomaloglossus</tp:taxon-name-part></tp:taxon-name></italic> (<tp:taxon-name><tp:taxon-name-part taxon-name-part-type="class">Amphibia</tp:taxon-name-part></tp:taxon-name>: <tp:taxon-name><tp:taxon-name-part taxon-name-part-type="order">Anura</tp:taxon-name-part></tp:taxon-name>: <tp:taxon-name><tp:taxon-name-part taxon-name-part-type="family">Aromobatidae</tp:taxon-name-part></tp:taxon-name>) reveals a unique case of diversification within the Guiana Shield.</article-title> <source>Molecular Phylogenetics and Evolution</source> <volume>112</volume>: <fpage>158</fpage>–<lpage>173</lpage>. <ext-link xlink:type="simple" ext-link-type="doi" xlink:href="10.1016/j.ympev.2017.04.017">https://doi.org/10.1016/j.ympev.2017.04.017</ext-link></mixed-citation></ref><ref id="B7"><mixed-citation xmlns:xlink="http://www.w3.org/1999/xlink" xlink:type="simple">
          <person-group><name name-style="western"><surname>Fouquet</surname><given-names>A</given-names></name><name name-style="western"><surname>Vacher</surname><given-names>J-P</given-names></name><name name-style="western"><surname>Courtois</surname><given-names>E</given-names></name><name name-style="western"><surname>Villette</surname><given-names>B</given-names></name><name name-style="western"><surname>Reizine</surname><given-names>H</given-names></name><name name-style="western"><surname>Gaucher</surname><given-names>P</given-names></name><name name-style="western"><surname>Jairam</surname><given-names>R</given-names></name><name name-style="western"><surname>Ouboter</surname><given-names>P</given-names></name><name name-style="western"><surname>Kok</surname><given-names>PJR</given-names></name></person-group> (<year>2018</year>) <article-title>On the brink of extinction: two new species of <italic><tp:taxon-name><tp:taxon-name-part taxon-name-part-type="genus">Anomaloglossus</tp:taxon-name-part></tp:taxon-name></italic> from French Guiana and amended definition of <italic><tp:taxon-name><tp:taxon-name-part taxon-name-part-type="genus">Anomaloglossus</tp:taxon-name-part> <tp:taxon-name-part taxon-name-part-type="species">degranvillei</tp:taxon-name-part></tp:taxon-name></italic> and <italic><tp:taxon-name><tp:taxon-name-part taxon-name-part-type="genus">A.</tp:taxon-name-part> <tp:taxon-name-part taxon-name-part-type="species">surinamensis</tp:taxon-name-part></tp:taxon-name></italic> (<tp:taxon-name><tp:taxon-name-part taxon-name-part-type="order">Anura</tp:taxon-name-part></tp:taxon-name>: <tp:taxon-name><tp:taxon-name-part taxon-name-part-type="family">Aromobatidae</tp:taxon-name-part></tp:taxon-name>).</article-title> <source>Zootaxa</source> <volume>4379</volume>: <fpage>001</fpage>–<lpage>023</lpage>. <ext-link xlink:type="simple" ext-link-type="doi" xlink:href="10.11646/zootaxa.4379.1.1">https://doi.org/10.11646/zootaxa.4379.1.1</ext-link></mixed-citation></ref><ref id="B38"><mixed-citation xmlns:xlink="http://www.w3.org/1999/xlink" xlink:type="simple">
          <person-group><name name-style="western"><surname>Vences</surname><given-names>M</given-names></name><name name-style="western"><surname>Thomas</surname><given-names>M</given-names></name><name name-style="western"><surname>van der Meijden</surname><given-names>A</given-names></name><name name-style="western"><surname>Chiari</surname><given-names>Y</given-names></name><name name-style="western"><surname>Vieites</surname><given-names>DR</given-names></name></person-group> (<year>2005</year>) Comparative performance of the 16S rRNA gene in DNA barcoding of amphibians. Frontiers in Zoology 2: 5. <ext-link xlink:type="simple" ext-link-type="doi" xlink:href="10.1186/1742-9994-2-5">https://doi.org/10.1186/1742-9994-2-5</ext-link></mixed-citation></ref><ref id="B36"><mixed-citation xmlns:xlink="http://www.w3.org/1999/xlink" xlink:type="simple">
          <person-group><name name-style="western"><surname>Swofford</surname><given-names>DL</given-names></name></person-group> (<year>2002</year>) PAUP*. Phylogenetic Analysis Using Parsimony (*and Other Methods). Version 4. Sinauer Associates, Sunderland, Massachusetts.</mixed-citation></ref><ref id="B24"><mixed-citation xmlns:xlink="http://www.w3.org/1999/xlink" xlink:type="simple">
          <person-group><name name-style="western"><surname>MacCulloch</surname><given-names>RD</given-names></name><name name-style="western"><surname>Lathrop</surname><given-names>A</given-names></name></person-group> (<year>2009</year>) <article-title>Herpetofauna of Mount Ayanganna, Guyana. Results of the Royal Ontario Museum Ayanganna Expedition 2000.</article-title> <source>Royal Ontario Museum Science Contributions</source> <volume>4</volume>: <fpage>1</fpage>–<lpage>36</lpage>.</mixed-citation></ref><ref id="B25"><mixed-citation xmlns:xlink="http://www.w3.org/1999/xlink" xlink:type="simple">
          <person-group><name name-style="western"><surname>MacCulloch</surname><given-names>RD</given-names></name><name name-style="western"><surname>Lathrop</surname><given-names>A</given-names></name><name name-style="western"><surname>Khan</surname><given-names>SZ</given-names></name></person-group> (<year>2006</year>) <article-title>Exceptional diversity of <italic><tp:taxon-name><tp:taxon-name-part taxon-name-part-type="genus">Stefania</tp:taxon-name-part></tp:taxon-name></italic> (<tp:taxon-name><tp:taxon-name-part taxon-name-part-type="order">Anura</tp:taxon-name-part></tp:taxon-name>: <tp:taxon-name><tp:taxon-name-part taxon-name-part-type="family">Cryptobatrachidae</tp:taxon-name-part></tp:taxon-name>) II: six species from Mount Wokomung, Guyana.</article-title> <source>Phyllomedusa</source> <volume>5</volume>: <fpage>31</fpage>–<lpage>41</lpage>. <ext-link xlink:type="simple" ext-link-type="doi" xlink:href="10.11606/issn.2316-9079.v5i1p31-41">https://doi.org/10.11606/issn.2316-9079.v5i1p31-41</ext-link></mixed-citation></ref></ref-list></tp:taxon-treatment>
